# Supplementary material for: Differential Mechanisms of Photosynthetic Acclimation to Light and Low Temperature in Arabidopsis and the Extremophile Eutrema salsugineum
Source: Plants (Basel). 2017 Aug 9;6(3):32. doi: 10.3390/plants6030032 (PMC5620588; doi:10.3390/plants6030032)
Supplement: Supplementary file 1 [file plants-06-00032-s001.zip]

Archive with 5 entries (4 files):
- plants-206561-Supplementary Materials/
- plants-206561-Supplementary Materials/Fig S1.jpg
- plants-206561-Supplementary Materials/Fig S2.JPG
- plants-206561-Supplementary Materials/Fig S3.JPG
- plants-206561-Supplementary Materials/Fig S4.JPG
